# Supplementary material for: Motorboat noise disrupts co-operative interspecific interactions
Source: Sci Rep. 2017 Aug 1;7:6987. doi: 10.1038/s41598-017-06515-2 (PMC5539144; doi:10.1038/s41598-017-06515-2)
Supplement: Supplementary file 2 — Supplementary Dataset 1 [file 41598_2017_6515_MOESM2_ESM.csv]

Cleaner	Date	Boat	Driver	Fishlength	Depth	Site	BackgroundBoats	Observer	Clients1	Time1	MeanTperClient1	Joltingclients1	Joltsperclean1	Totaljolts1	Totaljoltspercli1	Posingclients1	Poses1	ChasedbyClient1	Chases1	ChasedbyNonClient1	Ch1	Clients2	Time2	MeanTperClient2	Joltingclients2	Joltsperclean2	Totaljolts2	Totaljoltspercli2	Posingclients2	Poses2	ChasedbyClient2	Chases2	ChasedbyNonClient2	Ch2	Clients3	Time3	MeanTperClient3	Joltingclients3	Joltsperclean3	Totaljolts3	Totaljoltspercli3	Posingclients3	Poses3	ChasedbyClient3	Chases3	ChasedbyNonClient3	Ch3
6	10/03/2014	Red	Brendan	3	7	Cook's Bay Pass	2	Sophie	54	119	2.203703704	4	0.074074074	4	0.074074074	0	0	0	0	1	0.018518519	25	107	4.28	2	0.08	2	0.08	0	0	0	0	0	0	54	251	4.648148148	6	0.111111111	6	0.111111111	0	0	1	0.018518519	1	0.018518519
15	12/03/2014	Red	Brendan	5	3	South Mareto Public Beach	2	Isa	31	138	4.451612903	3	0.096774194	3	0.096774194	6	0.193548387	0	0	0	0	27	210	7.777777778	1	0.037037037	1	0.037037037	3	0.111111111	0	0	0	0
16	12/03/2014	Red	Brendan	3.5	6	Top Dive Papetoai	3	Ricardo	14	50	3.571428571	1	0.071428571	1	0.071428571	0	0	0	0	0	0	16	66	4.125	4	0.25	4	0.25	0	0	1	0.0625	0	0	15	100	6.666666667	0	0	0	0	0	0	0	0	0	0
12	11/03/2014	Red	Brendan	3	3.5	North Mareto Public Beach	2	Suzie	18	142	7.888888889	0	0	0	0	5	0.277777778	0	0	0	0	20	123	6.15	3	0.15	3	0.15	2	0.1	1	0.05	0	0	11	39	3.545454545	0	0	0	0	0	0	0	0	0	0
11	11/03/2014	Red	Brendan	4	3	NE Pass	1	Suzie	23	46	2	2	0.086956522	2	0.086956522	4	0.173913043	0	0	1	0.043478261	14	29	2.071428571	3	0.214285714	4	0.285714286	0	0	1	0.071428571	6	0.428571429	21	61	2.904761905	3	0.142857143	3	0.142857143	2	0.095238095	2	0.095238095	1	0.047619048
5	10/03/2014	Red	Brendan	5	4	Maharepa Pharmacy	2	Sophie	12	52	4.333333333	0	0	0	0	0	0	0	0	0	0	5	26	5.2	0	0	0	0	0	0	2	0.4	2	0.4	16	68	4.25	3	0.1875	3	0.1875	0	0	0	0	0	0
3	10/03/2014	Red	Brendan	4	7	Maharepa Pharmacy	2	Suzie	28	73	2.607142857	2	0.071428571	2	0.071428571	3	0.107142857	0	0	1	0.035714286	31	124	4	17	0.548387097	19	0.612903226	6	0.193548387	4	0.129032258	2	0.064516129	31	107	3.451612903	5	0.161290323	5	0.161290323	5	0.161290323	2	0.064516129	0	0
18	12/03/2014	Red	Brendan	3.5	1.5	Top Dive Papetoai	3	Suzie	43	287	6.674418605	11	0.255813953	12	0.279069767	8	0.186046512	0	0	1	0.023255814	43	317	7.372093023	25	0.581395349	35	0.813953488	12	0.279069767	8	0.186046512	0	0	36	292	8.111111111	19	0.527777778	27	0.75	5	0.138888889	3	0.083333333	0	0
7	10/03/2014	Red	Brendan	4	5	Maharepa Pharmacy	2	Ricardo	59	170	2.881355932	26	0.440677966	26	0.440677966	0	0	1	0.016949153	0	0	76	386	5.078947368	36	0.473684211	37	0.486842105	0	0	0	0	0	0	64	196	3.0625	6	0.09375	6	0.09375	0	0	0	0	0	0
19	12/03/2014	Red	Brendan	3	1.5	South Mareto Public Beach	2	Suzie	44	473	10.75	5	0.113636364	5	0.113636364	2	0.045454545	1	0.022727273	0	0	36	336	9.333333333	6	0.166666667	8	0.222222222	2	0.055555556	0	0	0	0	44	490	11.13636364	6	0.136363636	6	0.136363636	0	0	0	0	0	0
13	11/03/2014	Red	Brendan	4.5	5	NE Pass	1	Ricardo	27	48	1.777777778	4	0.148148148	4	0.148148148	0	0	1	0.037037037	0	0	11	57	5.181818182	1	0.090909091	0	0	0	0	0	0	1	0.090909091	19	62	3.263157895	10	0.526315789	11	0.578947368	0	0	1	0.052631579	0	0
17	12/03/2014	Red	Brendan	4	6	South Mareto Public Beach	2	Ricardo	32	223	6.96875	3	0.09375	3	0.09375	0	0	1	0.03125	0	0	40	254	6.35	1	0.025	1	0.025	0	0	0	0	0	0	35	158	4.514285714	2	0.057142857	3	0.085714286	0	0	1	0.028571429	0	0
10	11/03/2014	Red	Brendan	4	3.9	North Mareto Public Beach	2	Isa	18	83	4.611111111	1	0.055555556	1	0.055555556	1	0.055555556	1	0.055555556	0	0	26	149	5.730769231	5	0.192307692	5	0.192307692	1	0.038461538	0	0	0	0	23	96	4.173913043	3	0.130434783	3	0.130434783	2	0.086956522	1	0.043478261	0	0
22	13/03/2014	MarineAlu	Sophie	3.5	4.5	PGEM west fringing Cooks Pass	2	Brendan	12	47	3.916666667	3	0.25	3	0.25	0	0	1	0.083333333	1	0.083333333	10	321	32.1	4	0.4	7	0.7	0	0	0	0	0	0	6	20	3.333333333	4	0.666666667	5	0.833333333	0	0	3	0.5	0	0
23	13/03/2014	MarineAlu	Sophie	4	8	The Pinnacle	2	Brendan	13	73	5.615384615	2	0.153846154	2	0.153846154	0	0	1	0.076923077	0	0	19	276	14.52631579	7	0.368421053	11	0.578947368	0	0	1	0.052631579	0	0	14	65	4.642857143	0	0	0	0	0	0	0	0	0	0
9	11/03/2014	Red	Brendan	5	7.8	NE Pass	1	Isa	30	189	6.3	4	0.133333333	5	0.166666667	3	0.1	1	0.033333333	1	0.033333333	30	145	4.833333333	8	0.266666667	8	0.266666667	4	0.133333333	4	0.133333333	0	0							#DIV/0!
14	12/03/2014	Red	Brendan	4.5	4.2	Top Dive Papetoai	2	Isa	36	264	7.333333333	8	0.222222222	8	0.222222222	2	0.055555556	2	0.055555556	0	0	34	298	8.764705882	14	0.411764706	15	0.441176471	5	0.147058824	1	0.029411765	0	0	36	249	6.916666667	7	0.194444444	7	0.194444444	2	0.055555556	0	0	2	0.055555556
8	10/03/2014	Red	Brendan	4.5	5	Cook's Bay Pass	2	Ricardo	46	138	3	10	0.217391304	10	0.217391304	0	0	2	0.043478261	0	0	66	147	2.227272727	11	0.166666667	11	0.166666667	0	0	2	0.03030303	0	0	53	175	3.301886792	3	0.056603774	3	0.056603774	0	0	2	0.037735849	0	0
24	13/03/2014	MarineAlu	Sophie		8.5	The Pinnacle	2	Max	32	143	4.46875	9	0.28125	9	0.28125	4	0.125	3	0.09375	0	0	40	156	3.9	3	0.075	3	0.075	11	0.275	4	0.1	0	0							#DIV/0!
2	10/03/2014	Red	Brendan	5	5.4	Cook's Bay Pass	2	Isa	36	121	3.361111111	6	0.166666667	7	0.194444444	3	0.083333333	3	0.083333333	3	0.083333333	53	160	3.018867925	10	0.188679245	10	0.188679245	7	0.132075472	7	0.132075472	2	0.037735849	53	230	4.339622642	13	0.245283019	13	0.245283019	4	0.075471698	10	0.188679245	1	0.018867925
4	10/03/2014	Red	Brendan	4	7	Cook's Bay Pass	2	Suzie	66	149	2.257575758	10	0.151515152	10	0.151515152	1	0.015151515	7	0.106060606	1	0.015151515	59	188	3.186440678	15	0.254237288	15	0.254237288	0	0	6	0.101694915	2	0.033898305	39	135	3.461538462	7	0.179487179	7	0.179487179	0	0	5	0.128205128	3	0.076923077
CleanersDatano24chaseclitotaljolts
