# Supplementary material for: Motorboat noise disrupts co-operative interspecific interactions
Source: Sci Rep. 2017 Aug 1;7:6987. doi: 10.1038/s41598-017-06515-2 (PMC5539144; doi:10.1038/s41598-017-06515-2)
Supplement: Supplementary file 3 — Supplementary Dataset 2 [file 41598_2017_6515_MOESM3_ESM.csv]

Station	Observer	Period	TimeCleaning1	NoClients1	TimeCleaning2	NoClients2	TimeCleaning3	NoClients3
1	Isa	1	18	7	73	16	82	12
2	Suzie	1	146	36	119	38	102	35
3	Sophie	1	31	8	31	11	22	7
4	Ricardo	1	42	8	353	6	13	3
5	Isa	1	607	38	269	27	198	18
6	Isa	1	581	49	492	33	554	48
7	Suzie	1	64	11	130	23	12	7
8	Suzie	1	423	62	594	49	12	49
9	Sophie	1	119	46	111	36	191	47
10	Sophie	1	2	2	1	1	4	1
11	Ricardo	1	133	33	157	33	193	41
12	Ricardo	1	114	56	124	42	102	27
